# Supplementary material for: ﻿Topotypes of the millipede species Kronopolitesswinhoei (Pocock, 1895) reveal a new synonym with revalidation of Kronopolitessvenhedini (Verhoeff, 1934) (Diplopoda, Polydesmida, Paradoxosomatidae)
Source: Zookeys. 2025 Mar 10;1231:85–98. doi: 10.3897/zookeys.1231.137769 (PMC11915018; doi:10.3897/zookeys.1231.137769)
Supplement: XML Treatment for Nedyopus [file zookeys.1231.137769-treatment1.xml]

<!DOCTYPE tp:taxon-treatment
  PUBLIC "-//TaxonX//DTD Taxonomic Treatment Publishing DTD v0 20100105//EN" "tax-treatment-NSO.dtd">
<tp:taxon-treatment xmlns:tp="http://www.plazi.org/taxpub"><tp:treatment-meta><kwd-group><label>Taxon classification</label><kwd>
                  <named-content content-type="kingdom">Animalia</named-content>
                </kwd><kwd>
                  <named-content content-type="order">Polydesmida</named-content>
                </kwd><kwd>
                  <named-content content-type="family">Paradoxosomatidae</named-content>
                </kwd></kwd-group><mixed-citation publication-type="journal"><person-group><name><surname>Xiong</surname><given-names>Yuan</given-names></name><name><surname>Chen</surname><given-names>Huiming</given-names></name><name><surname>Jiang</surname><given-names>Xuankong</given-names></name><name><surname>Jiang</surname><given-names>Chao</given-names></name></person-group><article-title>﻿Topotypes of the millipede species <italic><tp:taxon-name><tp:taxon-name-part taxon-name-part-type="genus" reg="Kronopolites">Kronopolites</tp:taxon-name-part><tp:taxon-name-part taxon-name-part-type="species" reg="swinhoei">swinhoei</tp:taxon-name-part></tp:taxon-name></italic> (Pocock, 1895) reveal a new synonym with revalidation of <italic><tp:taxon-name><tp:taxon-name-part taxon-name-part-type="genus" reg="Kronopolites">Kronopolites</tp:taxon-name-part><tp:taxon-name-part taxon-name-part-type="species" reg="svenhedini">svenhedini</tp:taxon-name-part></tp:taxon-name></italic> (Verhoeff, 1934) (<tp:taxon-name><tp:taxon-name-part taxon-name-part-type="class">Diplopoda</tp:taxon-name-part></tp:taxon-name>, <tp:taxon-name><tp:taxon-name-part taxon-name-part-type="order">Polydesmida</tp:taxon-name-part></tp:taxon-name>, <tp:taxon-name><tp:taxon-name-part taxon-name-part-type="family">Paradoxosomatidae</tp:taxon-name-part></tp:taxon-name>)</article-title><source>Zookeys</source><day>10</day><month>03</month><year>2025</year><volume>1231</volume><fpage>85</fpage><lpage>98</lpage><pub-id pub-id-type="doi">10.3897/zookeys.1231.137769</pub-id></mixed-citation></tp:treatment-meta><tp:nomenclature><label>﻿Genus</label><tp:taxon-name>
                <object-id xmlns:xlink="http://www.w3.org/1999/xlink" content-type="arpha" xlink:type="simple">AACC699E-8918-5D8A-A0C1-7DB1825B24F7</object-id>
                <tp:taxon-name-part taxon-name-part-type="genus" reg="Nedyopus">Nedyopus</tp:taxon-name-part>
              </tp:taxon-name><tp:taxon-authority>Attems, 1914</tp:taxon-authority></tp:nomenclature><tp:treatment-sec sec-type="type species" id="SECID0EDMAC"><title>Type species.</title><p><italic><tp:taxon-name><tp:taxon-name-part taxon-name-part-type="genus" reg="Orthomorpha">Orthomorpha</tp:taxon-name-part><tp:taxon-name-part taxon-name-part-type="species" reg="cingulata">cingulata</tp:taxon-name-part></tp:taxon-name></italic> Attems, 1898, by original designation.</p></tp:treatment-sec></tp:taxon-treatment>
