# Supplementary material for: ﻿Topotypes of the millipede species Kronopolitesswinhoei (Pocock, 1895) reveal a new synonym with revalidation of Kronopolitessvenhedini (Verhoeff, 1934) (Diplopoda, Polydesmida, Paradoxosomatidae)
Source: Zookeys. 2025 Mar 10;1231:85–98. doi: 10.3897/zookeys.1231.137769 (PMC11915018; doi:10.3897/zookeys.1231.137769)
Supplement: XML Treatment for Nedyopus swinhoei [file zookeys.1231.137769-treatment2.xml]

<!DOCTYPE tp:taxon-treatment
  PUBLIC "-//TaxonX//DTD Taxonomic Treatment Publishing DTD v0 20100105//EN" "tax-treatment-NSO.dtd">
<tp:taxon-treatment xmlns:tp="http://www.plazi.org/taxpub"><tp:treatment-meta><kwd-group><label>Taxon classification</label><kwd>
                  <named-content content-type="kingdom">Animalia</named-content>
                </kwd><kwd>
                  <named-content content-type="order">Polydesmida</named-content>
                </kwd><kwd>
                  <named-content content-type="family">Paradoxosomatidae</named-content>
                </kwd></kwd-group><mixed-citation publication-type="journal"><person-group><name><surname>Xiong</surname><given-names>Yuan</given-names></name><name><surname>Chen</surname><given-names>Huiming</given-names></name><name><surname>Jiang</surname><given-names>Xuankong</given-names></name><name><surname>Jiang</surname><given-names>Chao</given-names></name></person-group><article-title>﻿Topotypes of the millipede species <italic><tp:taxon-name><tp:taxon-name-part taxon-name-part-type="genus" reg="Kronopolites">Kronopolites</tp:taxon-name-part><tp:taxon-name-part taxon-name-part-type="species" reg="swinhoei">swinhoei</tp:taxon-name-part></tp:taxon-name></italic> (Pocock, 1895) reveal a new synonym with revalidation of <italic><tp:taxon-name><tp:taxon-name-part taxon-name-part-type="genus" reg="Kronopolites">Kronopolites</tp:taxon-name-part><tp:taxon-name-part taxon-name-part-type="species" reg="svenhedini">svenhedini</tp:taxon-name-part></tp:taxon-name></italic> (Verhoeff, 1934) (<tp:taxon-name><tp:taxon-name-part taxon-name-part-type="class">Diplopoda</tp:taxon-name-part></tp:taxon-name>, <tp:taxon-name><tp:taxon-name-part taxon-name-part-type="order">Polydesmida</tp:taxon-name-part></tp:taxon-name>, <tp:taxon-name><tp:taxon-name-part taxon-name-part-type="family">Paradoxosomatidae</tp:taxon-name-part></tp:taxon-name>)</article-title><source>Zookeys</source><day>10</day><month>03</month><year>2025</year><volume>1231</volume><fpage>85</fpage><lpage>98</lpage><pub-id pub-id-type="doi">10.3897/zookeys.1231.137769</pub-id></mixed-citation></tp:treatment-meta><tp:nomenclature><label>﻿</label><tp:taxon-name>
                <object-id xmlns:xlink="http://www.w3.org/1999/xlink" content-type="arpha" xlink:type="simple">8C1324A3-D28A-523B-969C-713702653B4A</object-id>
                <tp:taxon-name-part taxon-name-part-type="genus" reg="Nedyopus">Nedyopus</tp:taxon-name-part>
                <tp:taxon-name-part taxon-name-part-type="species" reg="swinhoei">swinhoei</tp:taxon-name-part>
              </tp:taxon-name><tp:taxon-authority>(Pocock, 1895)</tp:taxon-authority><tp:taxon-status xmlns:xlink="http://www.w3.org/1999/xlink" xlink:type="simple">comb. nov.</tp:taxon-status><xref ref-type="fig" rid="F1">Figs 1A</xref><xref ref-type="fig" rid="F2">, 2</xref><xref ref-type="fig" rid="F3">, 3</xref><xref ref-type="fig" rid="F4">, 4</xref><tp:nomenclature-citation-list><tp:nomenclature-citation><tp:taxon-name>
                    <tp:taxon-name-part taxon-name-part-type="genus" reg="Stronglosoma"/>
                    <tp:taxon-name-part taxon-name-part-type="species" reg="swinhoei"/>
                  </tp:taxon-name><comment><italic><tp:taxon-name><tp:taxon-name-part taxon-name-part-type="genus" reg="Stronglosoma">Stronglosoma</tp:taxon-name-part><tp:taxon-name-part taxon-name-part-type="species" reg="swinhoei">Swinhoei</tp:taxon-name-part></tp:taxon-name></italic> Pocock, 1895: 354–355. Type specimen: holotype female, collected from Chee Foo (= Zhifu), Yantai, Shandong Province of China, deposited at the British Museum of Natural History (<xref ref-type="bibr" rid="B24">Hoffman 1962</xref>), not examined. </comment></tp:nomenclature-citation><tp:nomenclature-citation><tp:taxon-name>
                    <tp:taxon-name-part taxon-name-part-type="genus" reg="Kronopolites">Kronopolites</tp:taxon-name-part>
                    <tp:taxon-name-part taxon-name-part-type="species" reg="swinhoei">swinhoei</tp:taxon-name-part>
                  </tp:taxon-name><comment>: <xref ref-type="bibr" rid="B2">Attems 1914</xref>.</comment></tp:nomenclature-citation><tp:nomenclature-citation><tp:taxon-name>
                    <tp:taxon-name-part taxon-name-part-type="genus" reg="Strongylosoma">Strongylosoma</tp:taxon-name-part>
                    <tp:taxon-name-part taxon-name-part-type="species" reg="patrioticum">patrioticum</tp:taxon-name-part>
                  </tp:taxon-name><comment>Attems, 1898: 300, figs 12, 13. Type locality: Japan. New synonymy.</comment></tp:nomenclature-citation><tp:nomenclature-citation><tp:taxon-name>
                    <tp:taxon-name-part taxon-name-part-type="genus" reg="Nedyopus">Nedyopus</tp:taxon-name-part>
                    <tp:taxon-name-part taxon-name-part-type="species" reg="patrioticus">patrioticus</tp:taxon-name-part>
                  </tp:taxon-name><comment>: <xref ref-type="bibr" rid="B2">Attems 1914</xref>: 201; <xref ref-type="bibr" rid="B6">Attems 1937</xref>: 138–139; <xref ref-type="bibr" rid="B37">Takashima 1949</xref>:17; <xref ref-type="bibr" rid="B36">Takakuwa 1954</xref>: 47; <xref ref-type="bibr" rid="B39">Takashima and Haga 1956</xref>: 332; <xref ref-type="bibr" rid="B33">Miyosi 1959</xref>: 49, 71; <xref ref-type="bibr" rid="B43">Wang 1964</xref>: 71; <xref ref-type="bibr" rid="B44">Wang 1996</xref>: 87; <xref ref-type="bibr" rid="B32">Mikhaljova et al. 2000</xref>: 119; <xref ref-type="bibr" rid="B30">Korsós 2004</xref>: 23; <xref ref-type="bibr" rid="B11">Chen et al. 2006b</xref>: 3998–4000; <xref ref-type="bibr" rid="B34">Nguyen and Sierwald 2013</xref>: 1231. New synonymy.</comment></tp:nomenclature-citation></tp:nomenclature-citation-list></tp:nomenclature><tp:treatment-sec sec-type="diagnosis" id="SECID0EOBAE"><title>Diagnosis.</title><p>Differs from other species of the genus by the following combination of characters. The metaterga have strong contrasting colors, which are not circularly patterned as in other <italic><tp:taxon-name><tp:taxon-name-part taxon-name-part-type="genus" reg="Nedyopus">Nedyopus</tp:taxon-name-part></tp:taxon-name></italic> species, and the gonopod femur suddenly widens at the base, with l’ and l” not jagged.</p></tp:treatment-sec><tp:treatment-sec sec-type="material" id="SECID0E2BAE"><title>Material examined.</title><p><bold>China</bold> – <bold>Anhui Province</bold>: • 1 ♂, Fuyang, 30.I.2020, Yihao Ge leg. (<named-content xmlns:xlink="http://www.w3.org/1999/xlink" content-type="dwc:institutional_code" xlink:title="Institute of Biology, Guizhou Academy of Sciences, Guiyang, China" xlink:href="http://grbio.org/institution/guizhou-academy-sciences" xlink:type="simple">IBGAS</named-content>). • <bold>Jiangxi Province</bold>: 1 ♂ and 1 ♀, Ji’an, (<named-content xmlns:xlink="http://www.w3.org/1999/xlink" content-type="dwc:verbatimCoordinates" xlink:type="simple"><named-content content-type="geo-json" specific-use="{&#34;type&#34;:&#34;Point&#34;,&#34;coordinates&#34;:[115.042600,27.143900]}" id="NCID0EPCAE" xlink:type="simple">27.1439°N, 115.0426°E</named-content></named-content>), 50 m a.s.l., 19.V.2017, Xuankong Jiang leg. (<named-content xmlns:xlink="http://www.w3.org/1999/xlink" content-type="dwc:institutional_code" xlink:title="Institute of Biology, Guizhou Academy of Sciences, Guiyang, China" xlink:href="http://grbio.org/institution/guizhou-academy-sciences" xlink:type="simple">IBGAS</named-content>). • <bold>Shandong Province</bold>: 1 ♂ and 1 ♀ (20231025001), Yantai, Zhifu District, Zhifu Island, (<named-content xmlns:xlink="http://www.w3.org/1999/xlink" content-type="dwc:verbatimCoordinates" xlink:type="simple"><named-content content-type="geo-json" specific-use="{&#34;type&#34;:&#34;Point&#34;,&#34;coordinates&#34;:[121.371600,37.610000]}" id="NCID0E5CAE" xlink:type="simple">37.6100°N, 121.3716°E</named-content></named-content>), 40 m a.s.l., 25.X.2023, Xuankong Jiang, Tian Lu and Chongwu Lu leg. (<named-content xmlns:xlink="http://www.w3.org/1999/xlink" content-type="dwc:institutional_code" xlink:title="National Resource Center for Chinese Materia Medica, China Academy of Chinese Medical Sciences, Beijing, China" xlink:href="http://grbio.org/institution/chinese-academy-traditional-medicine" xlink:type="simple">CMMI</named-content>); • 16 ♂♂ and 12 ♀♀, same data, (<named-content xmlns:xlink="http://www.w3.org/1999/xlink" content-type="dwc:institutional_code" xlink:title="Institute of Biology, Guizhou Academy of Sciences, Guiyang, China" xlink:href="http://grbio.org/institution/guizhou-academy-sciences" xlink:type="simple">IBGAS</named-content>);• 15 ♂♂ and 13 ♀♀, Yantai, Zhifu District, Tashan Park, (<named-content xmlns:xlink="http://www.w3.org/1999/xlink" content-type="dwc:verbatimCoordinates" xlink:type="simple"><named-content content-type="geo-json" specific-use="{&#34;type&#34;:&#34;Point&#34;,&#34;coordinates&#34;:[121.397200,37.505600]}" id="NCID0EQDAE" xlink:type="simple">37.5056°N, 121.3972°E</named-content></named-content>), 290 m a.s.l., 24.X.2023, Xuankong Jiang, Tian Lu and Chongwu Lu leg. (<named-content xmlns:xlink="http://www.w3.org/1999/xlink" content-type="dwc:institutional_code" xlink:title="Institute of Biology, Guizhou Academy of Sciences, Guiyang, China" xlink:href="http://grbio.org/institution/guizhou-academy-sciences" xlink:type="simple">IBGAS</named-content>).</p></tp:treatment-sec><tp:treatment-sec sec-type="description" id="SECID0E1DAE"><title>Description.</title><p>Length ca 17.5–25.1 mm (♂), 18.2–32.7 mm (♀) with 20 segments. Live color variable (Fig. <xref ref-type="fig" rid="F1">1A</xref>). Posterior half of each metazonae with transverse band, pale yellow to orange. Antennomere 1–6 dark brown, antennomere 7 whitish. Legs light yellow (Fig. <xref ref-type="fig" rid="F2">2A–H</xref>).</p><fig id="F1" position="float" orientation="portrait"><object-id xmlns:xlink="http://www.w3.org/1999/xlink" content-type="doi" xlink:type="simple">10.3897/zookeys.1231.137769.figure1</object-id><object-id xmlns:xlink="http://www.w3.org/1999/xlink" content-type="arpha" xlink:type="simple">8643BAE4-DC47-5D95-BA43-096BA7B1B19D</object-id><label>Figure 1.</label><caption><p>Live specimens <bold>A</bold><italic><tp:taxon-name><tp:taxon-name-part taxon-name-part-type="genus" reg="Nedyopus">Nedyopus</tp:taxon-name-part><tp:taxon-name-part taxon-name-part-type="species" reg="swinhoei">swinhoei</tp:taxon-name-part></tp:taxon-name></italic> (Pocock, 1895) comb. nov. from Zhifu Island, Shandong, China <bold>B</bold><italic><tp:taxon-name><tp:taxon-name-part taxon-name-part-type="genus" reg="Kronopolites">Kronopolites</tp:taxon-name-part><tp:taxon-name-part taxon-name-part-type="species" reg="svenhedini">svenhedini</tp:taxon-name-part></tp:taxon-name></italic> (Verhoeff, 1934) sp. reval. from Xinyang, Henan, China. Not to scale. Photographs by Xuankong Jiang.</p></caption><graphic xmlns:xlink="http://www.w3.org/1999/xlink" xlink:href="zookeys-1231-085_article-137769__-g001.jpg" position="float" orientation="portrait" xlink:type="simple" id="oo_1276541.jpg"><uri content-type="original_file" xlink:type="simple">https://binary.pensoft.net/fig/1276541</uri></graphic></fig><fig id="F2" position="float" orientation="portrait"><object-id xmlns:xlink="http://www.w3.org/1999/xlink" content-type="doi" xlink:type="simple">10.3897/zookeys.1231.137769.figure2</object-id><object-id xmlns:xlink="http://www.w3.org/1999/xlink" content-type="arpha" xlink:type="simple">B517B204-6998-5EEE-8172-C64E9E202599</object-id><label>Figure 2.</label><caption><p><italic><tp:taxon-name><tp:taxon-name-part taxon-name-part-type="genus" reg="Nedyopus">Nedyopus</tp:taxon-name-part><tp:taxon-name-part taxon-name-part-type="species" reg="swinhoei">swinhoei</tp:taxon-name-part></tp:taxon-name></italic> comb. nov. <bold>A</bold> anterior part of body, dorsal view <bold>B</bold> anterior part of body, lateral view <bold>C</bold> segments 10 and 11, dorsal view <bold>D</bold> segments 9–11, lateral view <bold>E</bold> sternal cones between coxae 4, anterior view <bold>F–H</bold> posterior part of body, dorsal, lateral, and ventral view, respectively. Scale bar: 1 mm.</p></caption><graphic xmlns:xlink="http://www.w3.org/1999/xlink" xlink:href="zookeys-1231-085_article-137769__-g002.jpg" position="float" orientation="portrait" xlink:type="simple" id="oo_1276542.jpg"><uri content-type="original_file" xlink:type="simple">https://binary.pensoft.net/fig/1276542</uri></graphic></fig><p>Clypeolabral region and vertex densely setose. Epicranial suture distinct. Width of body gradually expanded from head to 5<sup>th</sup> segment, approximately equal in width from 5<sup>th</sup> to 16<sup>th</sup> segments, and tapering from 16<sup>th</sup> to telson. Caudal corner of collum broadly rounded, declined ventrad, produced behind rear tergal margin (Fig. <xref ref-type="fig" rid="F2">2A, B</xref>).</p><p>Cuticle shining (Fig. <xref ref-type="fig" rid="F2">2A, C, F</xref>); surface below paranota finely microgranulate (Fig. <xref ref-type="fig" rid="F2">2B, D, G</xref>). Paranota strongly developed (Fig. <xref ref-type="fig" rid="F2">2A, B, C, F</xref>), slightly upturned, lying rather high (at upper 1/3 of body) but below dorsum; anterior edge broadly rounded and narrowly bordered; posterior edge nearly straight. Ozopores evident, lying on paranota at its posterior margin, in segments 5, 7, 9, 10, 12, 13, 15–19. Transverse sulcus usually distinct (Fig. <xref ref-type="fig" rid="F2">2A, C, F</xref>), complete on metaterga 5–18 (♂), narrow, linear, shallow, reaching bases of paranota, faintly ribbed at bottom. Stricture between pro- and metazonae evident, broad and deep, ribbed at dorsal side down to base of paranota (Fig. <xref ref-type="fig" rid="F2">2A–F</xref>). Pleurosternal carinae with a sharp caudal tooth on segments 3–6. Epiproct (Fig. <xref ref-type="fig" rid="F2">2G, H</xref>) conical, flattened dorsoventrally; tip subtruncate; pre-apical papillae small, lying close to tip. Hypoproct roundly subtriangular, spinnerets at caudal edge small and well separated (Fig. <xref ref-type="fig" rid="F2">2H</xref>). Sterna densely setose, without modifications, but with two small, rounded, fully separated, setose cones between ♂ coxae 4 (Fig. <xref ref-type="fig" rid="F2">2E</xref>).</p><p>Gonopods (Fig. <xref ref-type="fig" rid="F3">3</xref>) intricate. Coxite elongate, subcylindrical, strongly setose distoventrally. Prefemoral part nearly half femoral length. Femorite short and bulge out at one end like a belly, distal portion carrying two lobes (l’ and l”). l’ parallel to solenophore. Solenophore lamelliform, twisted distally. Solenomere short and flagelliform.</p><fig id="F3" position="float" orientation="portrait"><object-id xmlns:xlink="http://www.w3.org/1999/xlink" content-type="doi" xlink:type="simple">10.3897/zookeys.1231.137769.figure3</object-id><object-id xmlns:xlink="http://www.w3.org/1999/xlink" content-type="arpha" xlink:type="simple">1A42D1DF-2381-56E0-999F-B05AE630920D</object-id><label>Figure 3.</label><caption><p><italic><tp:taxon-name><tp:taxon-name-part taxon-name-part-type="genus" reg="Nedyopus">Nedyopus</tp:taxon-name-part><tp:taxon-name-part taxon-name-part-type="species" reg="swinhoei">swinhoei</tp:taxon-name-part></tp:taxon-name></italic> comb. nov., left gonopod <bold>A</bold> lateral view <bold>B</bold> dorsal view <bold>C</bold> mesal view. sm, solenomere; sph, solenophore; l’, l”. Scale bar: 1 mm.</p></caption><graphic xmlns:xlink="http://www.w3.org/1999/xlink" xlink:href="zookeys-1231-085_article-137769__-g003.jpg" position="float" orientation="portrait" xlink:type="simple" id="oo_1276543.jpg"><uri content-type="original_file" xlink:type="simple">https://binary.pensoft.net/fig/1276543</uri></graphic></fig></tp:treatment-sec><tp:treatment-sec sec-type="distribution" id="SECID0EHJAE"><title>Distribution.</title><p>China: Anhui (New record), Jiangsu, Jiangxi (New record), Shandong, Taiwan (<xref ref-type="bibr" rid="B35">Pocock 1895</xref>; <xref ref-type="bibr" rid="B11">Chen et al. 2006b</xref>; <xref ref-type="bibr" rid="B46">Zhang et al. 2024</xref>); Indonesia, Japan, Korea (<xref ref-type="bibr" rid="B34">Nguyen and Sierwald 2013</xref>).</p></tp:treatment-sec><tp:treatment-sec sec-type="remarks" id="SECID0E4JAE"><title>Remarks.</title><p>The specimens from Zhoushan Island were initially identified as <italic><tp:taxon-name><tp:taxon-name-part taxon-name-part-type="genus" reg="Kronopolites">K.</tp:taxon-name-part><tp:taxon-name-part taxon-name-part-type="species" reg="swinhoei">swinhoei</tp:taxon-name-part></tp:taxon-name></italic> by Brölemann in 1896, without providing a justification. However, our investigation reveals a distinct divergence from the original description. For instance, the specimens from Zhoushan are notably larger (47 mm vs 35 mm) and have more vivid in color on the metazonites (orange-red vs yellow).</p><p>During our research in Zhifu, we found a species that closely matches Pocock’s description, leading us to confidently identify it as <italic><tp:taxon-name><tp:taxon-name-part taxon-name-part-type="genus" reg="Kronopolites">K.</tp:taxon-name-part><tp:taxon-name-part taxon-name-part-type="species" reg="swinhoei">swinhoei</tp:taxon-name-part></tp:taxon-name></italic>. On examination of the topotypes, we observed significant differences in the gonopods compared to Brölemann’s illustrations (1896). These differences, including the femorite (strongly twisted and expanded in <italic><tp:taxon-name><tp:taxon-name-part taxon-name-part-type="genus" reg="Nedyopus">Nedyopus</tp:taxon-name-part></tp:taxon-name></italic> vs straight in <italic><tp:taxon-name><tp:taxon-name-part taxon-name-part-type="genus" reg="Kronopolites">Kronopolites</tp:taxon-name-part></tp:taxon-name></italic>), the postfemoral sulcus (missing in <italic><tp:taxon-name><tp:taxon-name-part taxon-name-part-type="genus" reg="Nedyopus">Nedyopus</tp:taxon-name-part></tp:taxon-name></italic> vs existed in <italic><tp:taxon-name><tp:taxon-name-part taxon-name-part-type="genus" reg="Kronopolites">Kronopolites</tp:taxon-name-part></tp:taxon-name></italic>) and the solenophore (lamelliform in <italic><tp:taxon-name><tp:taxon-name-part taxon-name-part-type="genus" reg="Nedyopus">Nedyopus</tp:taxon-name-part></tp:taxon-name></italic> vs tubuliform in <italic><tp:taxon-name><tp:taxon-name-part taxon-name-part-type="genus" reg="Kronopolites">Kronopolites</tp:taxon-name-part></tp:taxon-name></italic>), indicate that this species belongs to <italic><tp:taxon-name><tp:taxon-name-part taxon-name-part-type="genus" reg="Nedyopus">Nedyopus</tp:taxon-name-part></tp:taxon-name></italic> rather than <italic><tp:taxon-name><tp:taxon-name-part taxon-name-part-type="genus" reg="Kronopolites">Kronopolites</tp:taxon-name-part></tp:taxon-name></italic>, and is identical to the widespread species <italic><tp:taxon-name><tp:taxon-name-part taxon-name-part-type="genus" reg="Nedyopus">Nedyopus</tp:taxon-name-part><tp:taxon-name-part taxon-name-part-type="species" reg="patrioticus">patrioticus</tp:taxon-name-part></tp:taxon-name></italic> (Attems, 1898). Consequently, <italic><tp:taxon-name><tp:taxon-name-part taxon-name-part-type="genus" reg="Kronopolites">K.</tp:taxon-name-part><tp:taxon-name-part taxon-name-part-type="species" reg="swinhoei">swinhoei</tp:taxon-name-part></tp:taxon-name></italic> is formally transferred to <italic><tp:taxon-name><tp:taxon-name-part taxon-name-part-type="genus" reg="Nedyopus">Nedyopus</tp:taxon-name-part></tp:taxon-name></italic>, and <italic><tp:taxon-name><tp:taxon-name-part taxon-name-part-type="genus" reg="Nedyopus">Nedyopus</tp:taxon-name-part><tp:taxon-name-part taxon-name-part-type="species" reg="patrioticus">patrioticus</tp:taxon-name-part></tp:taxon-name></italic> is considered a junior synonym of <italic><tp:taxon-name><tp:taxon-name-part taxon-name-part-type="genus" reg="Nedyopus">Nedyopus</tp:taxon-name-part><tp:taxon-name-part taxon-name-part-type="species" reg="swinhoei">swinhoei</tp:taxon-name-part></tp:taxon-name></italic> (Pocock, 1895) comb. nov. Additionally, <italic><tp:taxon-name><tp:taxon-name-part taxon-name-part-type="genus" reg="Nedyopus">N.</tp:taxon-name-part><tp:taxon-name-part taxon-name-part-type="species" reg="patrioticus">patrioticus</tp:taxon-name-part></tp:taxon-name></italic> consists of two subspecies <italic><tp:taxon-name><tp:taxon-name-part taxon-name-part-type="genus" reg="Nedyopus">Nedyopus</tp:taxon-name-part><tp:taxon-name-part taxon-name-part-type="species" reg="patrioticus">patrioticus</tp:taxon-name-part><tp:taxon-name-part taxon-name-part-type="subspecies" reg="patrioticus">patrioticus</tp:taxon-name-part></tp:taxon-name></italic> (Attems, 1898) from Japan and <italic><tp:taxon-name><tp:taxon-name-part taxon-name-part-type="genus" reg="Nedyopus">Nedyopus</tp:taxon-name-part><tp:taxon-name-part taxon-name-part-type="species" reg="patrioticus">patrioticus</tp:taxon-name-part><tp:taxon-name-part taxon-name-part-type="subspecies" reg="unicolor">unicolor</tp:taxon-name-part></tp:taxon-name></italic> (Carl, 1902) from Indonesia. Therefore, the subspecies <italic><tp:taxon-name><tp:taxon-name-part taxon-name-part-type="genus" reg="Nedyopus"/><tp:taxon-name-part taxon-name-part-type="species" reg="patrioticus"/><tp:taxon-name-part taxon-name-part-type="subspecies" reg="unicolor">unicolor</tp:taxon-name-part></tp:taxon-name></italic> should be treated as <italic><tp:taxon-name><tp:taxon-name-part taxon-name-part-type="genus" reg="Nedyopus">Nedyopus</tp:taxon-name-part><tp:taxon-name-part taxon-name-part-type="species" reg="swinhoei">swinhoei</tp:taxon-name-part><tp:taxon-name-part taxon-name-part-type="subspecies" reg="unicolor">unicolor</tp:taxon-name-part></tp:taxon-name></italic> (Carl, 1902) comb. nov.</p><fig id="F4" position="float" orientation="portrait"><object-id xmlns:xlink="http://www.w3.org/1999/xlink" content-type="doi" xlink:type="simple">10.3897/zookeys.1231.137769.figure4</object-id><object-id xmlns:xlink="http://www.w3.org/1999/xlink" content-type="arpha" xlink:type="simple">9432B662-5B15-59A8-AD72-CA1243E5B47A</object-id><label>Figure 4.</label><caption><p>Distribution of <italic><tp:taxon-name><tp:taxon-name-part taxon-name-part-type="genus" reg="Nedyopus">Nedyopus</tp:taxon-name-part><tp:taxon-name-part taxon-name-part-type="species" reg="swinhoei">swinhoei</tp:taxon-name-part></tp:taxon-name></italic> comb. nov. Yellow: literature records; purple: specimens collected in this article; blue: type locality.</p></caption><graphic xmlns:xlink="http://www.w3.org/1999/xlink" xlink:href="zookeys-1231-085_article-137769__-g004.jpg" position="float" orientation="portrait" xlink:type="simple" id="oo_1276544.jpg"><uri content-type="original_file" xlink:type="simple">https://binary.pensoft.net/fig/1276544</uri></graphic></fig><p><italic><tp:taxon-name><tp:taxon-name-part taxon-name-part-type="genus" reg="Nedyopus">Nedyopus</tp:taxon-name-part><tp:taxon-name-part taxon-name-part-type="species" reg="swinhoei">swinhoei</tp:taxon-name-part></tp:taxon-name></italic> (Pocock, 1895) comb. nov. has a wide distribution across Asia, from Indonesia to China, Korea, and Japan (<xref ref-type="bibr" rid="B42">Wang 1955</xref>; <xref ref-type="bibr" rid="B34">Nguyen and Sierwald 2013</xref>). This species is often found near human habitation and may spread through human activities. In China, documented records of this species were limited to Jiangsu, Shandong, and Taiwan provinces (<xref ref-type="bibr" rid="B35">Pocock 1895</xref>; <xref ref-type="bibr" rid="B42">Wang 1955</xref>; <xref ref-type="bibr" rid="B46">Zhang et al. 2024</xref>), possibly due to limited investigation. Our study identified additional distribution locations in Anhui and Jiangxi, suggesting that the species might be found in other regions across China in the future.</p></tp:treatment-sec><ref-list><ref id="B24"><mixed-citation xmlns:xlink="http://www.w3.org/1999/xlink" xlink:type="simple"><person-group><name name-style="western"><surname>Hoffman</surname><given-names>RL</given-names></name></person-group> (<year>1962</year>) A contribution to the knowledge of Asiatic Strongylosomoid diplopoda (<tp:taxon-name><tp:taxon-name-part taxon-name-part-type="order">Polydesmida</tp:taxon-name-part></tp:taxon-name>: <tp:taxon-name><tp:taxon-name-part taxon-name-part-type="family">Strongylosomatidae</tp:taxon-name-part></tp:taxon-name>). Annals and Magazine of Natural History Series, Series 13 5(58): 577–593. <ext-link xlink:href="10.1080/00222936208651289" ext-link-type="doi" xlink:type="simple">https://doi.org/10.1080/00222936208651289</ext-link></mixed-citation></ref><ref id="B2"><mixed-citation xmlns:xlink="http://www.w3.org/1999/xlink" xlink:type="simple"><person-group><name name-style="western"><surname>Attems</surname><given-names>C</given-names></name></person-group> (<year>1914</year>) Die indo-australischen Myriapoden. Archiv für Naturgeschichte Berlin 80A: 1–398.</mixed-citation></ref><ref id="B6"><mixed-citation xmlns:xlink="http://www.w3.org/1999/xlink" xlink:type="simple"><person-group><name name-style="western"><surname>Attems</surname><given-names>C</given-names></name></person-group> (<year>1937</year>) <article-title><tp:taxon-name><tp:taxon-name-part taxon-name-part-type="subphylum">Myriapoda</tp:taxon-name-part></tp:taxon-name> 3. <tp:taxon-name><tp:taxon-name-part taxon-name-part-type="superfamily">Polydesmoidea</tp:taxon-name-part></tp:taxon-name> I. Fam. <tp:taxon-name><tp:taxon-name-part taxon-name-part-type="family">Strongylosomidae</tp:taxon-name-part></tp:taxon-name>.</article-title><source>Das Tierreich</source><volume>68</volume>: <fpage>1</fpage>–<lpage>300</lpage>. <ext-link xlink:href="10.1515/9783111567099" ext-link-type="doi" xlink:type="simple">https://doi.org/10.1515/9783111567099</ext-link></mixed-citation></ref><ref id="B37"><mixed-citation xmlns:xlink="http://www.w3.org/1999/xlink" xlink:type="simple"><person-group><name name-style="western"><surname>Takashima</surname><given-names>H</given-names></name></person-group> (<year>1949</year>) <article-title>The general view of Japanese Myriapods.</article-title><source>Acta Arachnologica</source><volume>11</volume>(<issue>1–2</issue>): <fpage>8</fpage>–<lpage>25</lpage>. <ext-link xlink:href="10.2476/asjaa.11.8" ext-link-type="doi" xlink:type="simple">https://doi.org/10.2476/asjaa.11.8</ext-link></mixed-citation></ref><ref id="B36"><mixed-citation xmlns:xlink="http://www.w3.org/1999/xlink" xlink:type="simple"><person-group><name name-style="western"><surname>Takakuwa</surname><given-names>Y</given-names></name></person-group> (<year>1954</year>) <source>Diplopoden aus Japan und ihn angrenzenden Gebieten.</source><publisher-name>Japan Society for the Promotion of Science</publisher-name>, <publisher-loc>Tokyo</publisher-loc>, <size units="page">241 pp</size>. [in Japanese, with a German summary].</mixed-citation></ref><ref id="B39"><mixed-citation xmlns:xlink="http://www.w3.org/1999/xlink" xlink:type="simple"><person-group><name name-style="western"><surname>Takashima</surname><given-names>H</given-names></name><name name-style="western"><surname>Haga</surname><given-names>A</given-names></name></person-group> (<year>1956</year>) <article-title>A contribution towards the Japanese cave-dwelling species of the class <tp:taxon-name><tp:taxon-name-part taxon-name-part-type="class">Diplopoda</tp:taxon-name-part></tp:taxon-name>.</article-title><source>Journal of the Yamashina Institute for Ornithology,</source><volume>8</volume>: <fpage>329</fpage>–<lpage>343</lpage>. <ext-link xlink:href="10.3312/jyio1952.1.329" ext-link-type="doi" xlink:type="simple">https://doi.org/10.3312/jyio1952.1.329</ext-link></mixed-citation></ref><ref id="B33"><mixed-citation xmlns:xlink="http://www.w3.org/1999/xlink" xlink:type="simple"><person-group><name name-style="western"><surname>Miyosi</surname><given-names>Y</given-names></name></person-group> (<year>1959</year>) <source>Über japanische Diplopoden.</source><publisher-name>Arachnological Society of East Asia</publisher-name>, <publisher-loc>Osaka</publisher-loc>, <size units="page">223 pp</size>.</mixed-citation></ref><ref id="B43"><mixed-citation xmlns:xlink="http://www.w3.org/1999/xlink" xlink:type="simple"><person-group><name name-style="western"><surname>Wang</surname><given-names>YHM</given-names></name></person-group> (<year>1964</year>) <article-title>Serica 1 op: Wallacea and insular fauna of millipedes.</article-title><source>Quarterly Journal of the Taiwan Museum</source><volume>17</volume>(<issue>1–2</issue>): <fpage>67</fpage>–<lpage>76</lpage>.</mixed-citation></ref><ref id="B44"><mixed-citation xmlns:xlink="http://www.w3.org/1999/xlink" xlink:type="simple"><person-group><name name-style="western"><surname>Wang</surname><given-names>D</given-names></name></person-group> (<year>1996</year>) Review and perspective of study on myriapodology of China. Acta Myriapodologica, 81–99.</mixed-citation></ref><ref id="B32"><mixed-citation xmlns:xlink="http://www.w3.org/1999/xlink" xlink:type="simple"><person-group><name name-style="western"><surname>Mikhaljova</surname><given-names>EV</given-names></name><name name-style="western"><surname>Golovatch</surname><given-names>SI</given-names></name><name name-style="western"><surname>Wytwer</surname><given-names>J</given-names></name></person-group> (<year>2000</year>) <article-title>On some new or poorly-known millipedes (<tp:taxon-name><tp:taxon-name-part taxon-name-part-type="class">Diplopoda</tp:taxon-name-part></tp:taxon-name>) from North Korea.</article-title><source>Fragmenta Faunistica</source><volume>43</volume>(<issue>10</issue>): <fpage>109</fpage>–<lpage>122</lpage>. <ext-link xlink:href="10.3161/00159301FF2000.43.10.109" ext-link-type="doi" xlink:type="simple">https://doi.org/10.3161/00159301FF2000.43.10.109</ext-link></mixed-citation></ref><ref id="B30"><mixed-citation xmlns:xlink="http://www.w3.org/1999/xlink" xlink:type="simple"><person-group><name name-style="western"><surname>Korsós</surname><given-names>Z</given-names></name></person-group> (<year>2004</year>) <article-title>Checklist and bibliography of millipedes (<tp:taxon-name><tp:taxon-name-part taxon-name-part-type="class">Diplopoda</tp:taxon-name-part></tp:taxon-name>) of Taiwan.</article-title><source>Collection and Research</source><volume>17</volume>: <fpage>11</fpage>–<lpage>32</lpage>.</mixed-citation></ref><ref id="B11"><mixed-citation xmlns:xlink="http://www.w3.org/1999/xlink" xlink:type="simple"><person-group><name name-style="western"><surname>Chen</surname><given-names>CC</given-names></name><name name-style="western"><surname>Golovatch</surname><given-names>SI</given-names></name><name name-style="western"><surname>Chang</surname><given-names>HW</given-names></name></person-group> (<year>2006b</year>) <article-title>The millipede tribe <tp:taxon-name><tp:taxon-name-part taxon-name-part-type="tribe">Nedyopodini</tp:taxon-name-part></tp:taxon-name>, with special reference to the fauna of Taiwan (<tp:taxon-name><tp:taxon-name-part taxon-name-part-type="class">Diplopoda</tp:taxon-name-part></tp:taxon-name>: <tp:taxon-name><tp:taxon-name-part taxon-name-part-type="order">Polydesmida</tp:taxon-name-part></tp:taxon-name>: <tp:taxon-name><tp:taxon-name-part taxon-name-part-type="family">Paradoxosomatidae</tp:taxon-name-part></tp:taxon-name>).</article-title><source>Journal of Natural History</source><volume>39</volume>(<issue>47</issue>): <fpage>3997</fpage>–<lpage>4030</lpage>. <ext-link xlink:href="10.1080/00222930600556112" ext-link-type="doi" xlink:type="simple">https://doi.org/10.1080/00222930600556112</ext-link></mixed-citation></ref><ref id="B34"><mixed-citation xmlns:xlink="http://www.w3.org/1999/xlink" xlink:type="simple"><person-group><name name-style="western"><surname>Nguyen</surname><given-names>AD</given-names></name><name name-style="western"><surname>Sierwald</surname><given-names>P</given-names></name></person-group> (<year>2013</year>) <article-title>A worldwide catalog of the family <tp:taxon-name><tp:taxon-name-part taxon-name-part-type="family">Paradoxosomatidae</tp:taxon-name-part></tp:taxon-name> Daday, 1889 (<tp:taxon-name><tp:taxon-name-part taxon-name-part-type="class">Diplopoda</tp:taxon-name-part></tp:taxon-name>: <tp:taxon-name><tp:taxon-name-part taxon-name-part-type="order">Polydesmida</tp:taxon-name-part></tp:taxon-name>).</article-title><source>Check List</source><volume>9</volume>(<issue>6</issue>): <fpage>1132</fpage>–<lpage>1353</lpage>. <ext-link xlink:href="10.15560/9.6.1132" ext-link-type="doi" xlink:type="simple">https://doi.org/10.15560/9.6.1132</ext-link></mixed-citation></ref><ref id="B35"><mixed-citation xmlns:xlink="http://www.w3.org/1999/xlink" xlink:type="simple"><person-group><name name-style="western"><surname>Pocock</surname><given-names>RI</given-names></name></person-group> (<year>1895</year>) Report upon the <tp:taxon-name><tp:taxon-name-part taxon-name-part-type="class">Chilopoda</tp:taxon-name-part></tp:taxon-name> and <tp:taxon-name><tp:taxon-name-part taxon-name-part-type="class">Diplopoda</tp:taxon-name-part></tp:taxon-name> obtained by PW Bassett-Smith, Esq., Surgeon RN, and JJ Wallcer, Esq., RN, during the cruise in the Chinese Seas of HMS ‘Penguin,’ Commander W.U. Moore commanding. Journal of Natural History, Series 6 15(88): 346–369. <ext-link xlink:href="10.1080/00222939508677895" ext-link-type="doi" xlink:type="simple">https://doi.org/10.1080/00222939508677895</ext-link></mixed-citation></ref><ref id="B46"><mixed-citation xmlns:xlink="http://www.w3.org/1999/xlink" xlink:type="simple"><person-group><name name-style="western"><surname>Zhang</surname><given-names>G</given-names></name><name name-style="western"><surname>Xu</surname><given-names>T</given-names></name><name name-style="western"><surname>Chen</surname><given-names>Y</given-names></name><name name-style="western"><surname>Xu</surname><given-names>W</given-names></name><name name-style="western"><surname>Wang</surname><given-names>Y</given-names></name><name name-style="western"><surname>Li</surname><given-names>Y</given-names></name><name name-style="western"><surname>Zhu</surname><given-names>F</given-names></name><name name-style="western"><surname>Liu</surname><given-names>H</given-names></name><name name-style="western"><surname>Ruan</surname><given-names>H</given-names></name></person-group> (<year>2024</year>) <article-title>Complete Mitochondrial Genomes of <italic><tp:taxon-name><tp:taxon-name-part taxon-name-part-type="genus">Nedyopus</tp:taxon-name-part><tp:taxon-name-part taxon-name-part-type="species">patrioticus</tp:taxon-name-part></tp:taxon-name></italic>: new Insights into the Color Polymorphism of Millipedes.</article-title><source>Current Issues in Molecular Biology</source><volume>46</volume>(<issue>3</issue>): <fpage>2514</fpage>–<lpage>2527</lpage>. <ext-link xlink:href="10.3390/cimb46030159" ext-link-type="doi" xlink:type="simple">https://doi.org/10.3390/cimb46030159</ext-link></mixed-citation></ref><ref id="B42"><mixed-citation xmlns:xlink="http://www.w3.org/1999/xlink" xlink:type="simple"><person-group><name name-style="western"><surname>Wang</surname><given-names>YHM</given-names></name></person-group> (<year>1955</year>) <article-title>Serica 1a: records of myriapods on Formosa with description of new species.</article-title><source>Quarterly Journal of the Taiwan Museum</source><volume>8</volume>: <fpage>13</fpage>–<lpage>16</lpage>.</mixed-citation></ref></ref-list></tp:taxon-treatment>
