# Supplementary material for: ﻿Topotypes of the millipede species Kronopolitesswinhoei (Pocock, 1895) reveal a new synonym with revalidation of Kronopolitessvenhedini (Verhoeff, 1934) (Diplopoda, Polydesmida, Paradoxosomatidae)
Source: Zookeys. 2025 Mar 10;1231:85–98. doi: 10.3897/zookeys.1231.137769 (PMC11915018; doi:10.3897/zookeys.1231.137769)
Supplement: XML Treatment for Kronopolites svenhedini [file zookeys.1231.137769-treatment4.xml]

<!DOCTYPE tp:taxon-treatment
  PUBLIC "-//TaxonX//DTD Taxonomic Treatment Publishing DTD v0 20100105//EN" "tax-treatment-NSO.dtd">
<tp:taxon-treatment xmlns:tp="http://www.plazi.org/taxpub"><tp:treatment-meta><kwd-group><label>Taxon classification</label><kwd>
                  <named-content content-type="kingdom">Animalia</named-content>
                </kwd><kwd>
                  <named-content content-type="order">Polydesmida</named-content>
                </kwd><kwd>
                  <named-content content-type="family">Paradoxosomatidae</named-content>
                </kwd></kwd-group><mixed-citation publication-type="journal"><person-group><name><surname>Xiong</surname><given-names>Yuan</given-names></name><name><surname>Chen</surname><given-names>Huiming</given-names></name><name><surname>Jiang</surname><given-names>Xuankong</given-names></name><name><surname>Jiang</surname><given-names>Chao</given-names></name></person-group><article-title>﻿Topotypes of the millipede species <italic><tp:taxon-name><tp:taxon-name-part taxon-name-part-type="genus" reg="Kronopolites">Kronopolites</tp:taxon-name-part><tp:taxon-name-part taxon-name-part-type="species" reg="swinhoei">swinhoei</tp:taxon-name-part></tp:taxon-name></italic> (Pocock, 1895) reveal a new synonym with revalidation of <italic><tp:taxon-name><tp:taxon-name-part taxon-name-part-type="genus" reg="Kronopolites">Kronopolites</tp:taxon-name-part><tp:taxon-name-part taxon-name-part-type="species" reg="svenhedini">svenhedini</tp:taxon-name-part></tp:taxon-name></italic> (Verhoeff, 1934) (<tp:taxon-name><tp:taxon-name-part taxon-name-part-type="class">Diplopoda</tp:taxon-name-part></tp:taxon-name>, <tp:taxon-name><tp:taxon-name-part taxon-name-part-type="order">Polydesmida</tp:taxon-name-part></tp:taxon-name>, <tp:taxon-name><tp:taxon-name-part taxon-name-part-type="family">Paradoxosomatidae</tp:taxon-name-part></tp:taxon-name>)</article-title><source>Zookeys</source><day>10</day><month>03</month><year>2025</year><volume>1231</volume><fpage>85</fpage><lpage>98</lpage><pub-id pub-id-type="doi">10.3897/zookeys.1231.137769</pub-id></mixed-citation></tp:treatment-meta><tp:nomenclature><label>﻿</label><tp:taxon-name>
                <object-id xmlns:xlink="http://www.w3.org/1999/xlink" content-type="arpha" xlink:type="simple">1B4CA5D2-D003-5ACE-B00D-F66E0D1C04E9</object-id>
                <tp:taxon-name-part taxon-name-part-type="genus" reg="Kronopolites">Kronopolites</tp:taxon-name-part>
                <tp:taxon-name-part taxon-name-part-type="species" reg="svenhedini">svenhedini</tp:taxon-name-part>
              </tp:taxon-name><tp:taxon-authority>(Verhoeff, 1934) sp. reval.</tp:taxon-authority><xref ref-type="fig" rid="F1">Figs 1B</xref><xref ref-type="fig" rid="F5">, 5</xref><xref ref-type="fig" rid="F6">, 6</xref><xref ref-type="fig" rid="F7">, 7</xref><tp:nomenclature-citation-list><tp:nomenclature-citation><tp:taxon-name>
                    <tp:taxon-name-part taxon-name-part-type="genus" reg="Stronglosoma"/>
                    <tp:taxon-name-part taxon-name-part-type="species" reg="svenhedini"/>
                  </tp:taxon-name><comment><italic><tp:taxon-name><tp:taxon-name-part taxon-name-part-type="genus" reg="Stronglosoma">Stronglosoma</tp:taxon-name-part><tp:taxon-name-part taxon-name-part-type="species" reg="swinhoei">Swinhoei</tp:taxon-name-part></tp:taxon-name></italic>: <xref ref-type="bibr" rid="B7">Brölemann 1896</xref>: 354–357, fig. 9–11; <xref ref-type="bibr" rid="B1">Attems 1898</xref>: 304 (misidentified). </comment></tp:nomenclature-citation><tp:nomenclature-citation><tp:taxon-name>
                    <tp:taxon-name-part taxon-name-part-type="genus" reg="Kansupus">Kansupus</tp:taxon-name-part>
                    <tp:taxon-name-part taxon-name-part-type="species" reg="svenhedini">svenhedini</tp:taxon-name-part>
                  </tp:taxon-name><comment>Verhoeff, 1934: 17, figs.4–8, synonymized by <xref ref-type="bibr" rid="B24">Hoffman 1962</xref>: 581. Type locality: N. O. Szetschuan (= northeastern Sichuan Province), China; ♂ and Süd-Kansu (= Longnan, Gansu Province, China; ♀).</comment></tp:nomenclature-citation><tp:nomenclature-citation><tp:taxon-name>
                    <tp:taxon-name-part taxon-name-part-type="genus" reg="Kronopolites">Kronopolites</tp:taxon-name-part>
                    <tp:taxon-name-part taxon-name-part-type="species" reg="swinhoei">swinhoei</tp:taxon-name-part>
                  </tp:taxon-name><comment>: <xref ref-type="bibr" rid="B2">Attems 1914</xref>: 219; <xref ref-type="bibr" rid="B5">Attems 1936</xref>: 226, fig. 44; <xref ref-type="bibr" rid="B6">Attems 1937</xref>: 50–51, fig. 64; <xref ref-type="bibr" rid="B9">Chamberlin and Wang 1953</xref>: 5; <xref ref-type="bibr" rid="B24">Hoffman 1962</xref>: 581–583, figs 1, 2; <xref ref-type="bibr" rid="B14">Golovatch 1978</xref>: 678; <xref ref-type="bibr" rid="B15">1982</xref>: 298; <xref ref-type="bibr" rid="B44">Wang 1996</xref>: 86; <xref ref-type="bibr" rid="B13">Geoffroy and Golovatch 2004</xref>: 20; <xref ref-type="bibr" rid="B30">Korsós 2004</xref>: 23; <xref ref-type="bibr" rid="B10">Chen et al. 2006a</xref>: 252; <xref ref-type="bibr" rid="B16">Golovatch 2009</xref>: 121; <xref ref-type="bibr" rid="B17">2013</xref>: 2, figs 1–4; <xref ref-type="bibr" rid="B34">Nguyen and Sierwald 2013</xref>: 1286; <xref ref-type="bibr" rid="B31">Likhitrakarn et al. 2015</xref>: 32; <xref ref-type="bibr" rid="B19">Golovatch 2016</xref>: 1; 2019: 348, figs 4, 5; 2020: 166; <xref ref-type="bibr" rid="B22">Golovatch and Liu 2020</xref>: 170; <xref ref-type="bibr" rid="B23">Golovatch and Semenyuk 2021</xref>: 479, figs 28–30 (misidentified).</comment></tp:nomenclature-citation><tp:nomenclature-citation><tp:taxon-name>
                    <tp:taxon-name-part taxon-name-part-type="genus" reg="Kronopolites">Kronopolites</tp:taxon-name-part>
                    <tp:taxon-name-part taxon-name-part-type="species" reg="svenhedini">svenhedini</tp:taxon-name-part>
                  </tp:taxon-name><comment>: <xref ref-type="bibr" rid="B5">Attems 1936</xref>: 233; <xref ref-type="bibr" rid="B6">1937</xref>: 53, fig. 66; <xref ref-type="bibr" rid="B45">Zhang and Li 1978</xref>: 12; <xref ref-type="bibr" rid="B44">Wang 1996</xref>: 86.</comment></tp:nomenclature-citation><tp:nomenclature-citation><tp:taxon-name>
                    <tp:taxon-name-part taxon-name-part-type="genus" reg="Kansupus">Kansupus</tp:taxon-name-part>
                    <tp:taxon-name-part taxon-name-part-type="species" reg="svenhedini">svenhedini</tp:taxon-name-part>
                    <tp:taxon-name-part taxon-name-part-type="infraspecific-rank">var.</tp:taxon-name-part>
                    <tp:taxon-name-part taxon-name-part-type="variety" reg="dentiger">dentiger</tp:taxon-name-part>
                  </tp:taxon-name><comment>Verhoeff, 1934: 19, fig. 9; <xref ref-type="bibr" rid="B5">Attems 1936</xref>: 233; <xref ref-type="bibr" rid="B6">Attems 1937</xref>: 54, synonymized with <tp:taxon-name><tp:taxon-name-part taxon-name-part-type="genus" reg="Kronopolites">Kronopolites</tp:taxon-name-part><tp:taxon-name-part taxon-name-part-type="species" reg="swinhoei">swinhoei</tp:taxon-name-part></tp:taxon-name> by <xref ref-type="bibr" rid="B24">Hoffman 1962</xref>: 581. Type locality: Pei-shui-ho (= Baishuijiang National Nature Reserve), Wen County, Gansu Province, China).</comment></tp:nomenclature-citation></tp:nomenclature-citation-list></tp:nomenclature><tp:treatment-sec sec-type="material" id="SECID0EYCAG"><title>Material examined.</title><p><bold>China</bold> – • <bold>Gansu Province</bold>: 5 ♂♂ and 40 ♀♀ (20230922044, -45, -46, 20230922048–20230922051, 20230922054–20230922057, -60, -61, -63, -66, -67, -68, -70, -72, -73, -75, -76, 20230922078–20230922090, 20230922092–20230922098, -101, -102, -104), Lintao County, Fenghuangshan Forest Park (<named-content xmlns:xlink="http://www.w3.org/1999/xlink" content-type="dwc:verbatimCoordinates" xlink:type="simple"><named-content content-type="geo-json" specific-use="{&#34;type&#34;:&#34;Point&#34;,&#34;coordinates&#34;:[103.890100,35.400900]}" id="NCID0EFDAG" xlink:type="simple">35.4009°N, 103.8901°E</named-content></named-content>), 1960 m a.s.l., 22.IX.2023, Tianyun Chen, Jiabo Fan &amp; Yiying Zhao leg., (<named-content xmlns:xlink="http://www.w3.org/1999/xlink" content-type="dwc:institutional_code" xlink:title="National Resource Center for Chinese Materia Medica, China Academy of Chinese Medical Sciences, Beijing, China" xlink:href="http://grbio.org/institution/chinese-academy-traditional-medicine" xlink:type="simple">CMMI</named-content>); • 2 ♂♂ and 2 ♀♀, Dingxi City, Anding District, Guanying Town, Yawan Village, 27.VI.2008, Zhiyong Di leg., (<named-content xmlns:xlink="http://www.w3.org/1999/xlink" content-type="dwc:institutional_code" xlink:title="Institute of Biology, Guizhou Academy of Sciences, Guiyang, China" xlink:href="http://grbio.org/institution/guizhou-academy-sciences" xlink:type="simple">IBGAS</named-content>). • <bold>Henan Province</bold>: 1 ♂ and 2 ♀♀, Xinyang City, Dabieshan station (<named-content xmlns:xlink="http://www.w3.org/1999/xlink" content-type="dwc:verbatimCoordinates" xlink:type="simple"><named-content content-type="geo-json" specific-use="{&#34;type&#34;:&#34;Point&#34;,&#34;coordinates&#34;:[114.011800,32.125200]}" id="NCID0EZDAG" xlink:type="simple">32.1252°N, 114.0118°E</named-content></named-content>), 110 m a.s.l., 10.VIII.2023, Xuankong Jiang &amp; Leilei Shi leg., (<named-content xmlns:xlink="http://www.w3.org/1999/xlink" content-type="dwc:institutional_code" xlink:title="Institute of Biology, Guizhou Academy of Sciences, Guiyang, China" xlink:href="http://grbio.org/institution/guizhou-academy-sciences" xlink:type="simple">IBGAS</named-content>);• 1 ♂ and 1 ♀ 5J, Xinyang City, Shihe district, Bailongtan Reservoir (<named-content xmlns:xlink="http://www.w3.org/1999/xlink" content-type="dwc:verbatimCoordinates" xlink:type="simple"><named-content content-type="geo-json" specific-use="{&#34;type&#34;:&#34;Point&#34;,&#34;coordinates&#34;:[113.910500,31.998700]}" id="NCID0EGEAG" xlink:type="simple">31.9987°N, 113.9105°E</named-content></named-content>), 230 m a.s.l., 10.VIII.2023, Xuankong Jiang &amp; Leilei Shi leg., (<named-content xmlns:xlink="http://www.w3.org/1999/xlink" content-type="dwc:institutional_code" xlink:title="Institute of Biology, Guizhou Academy of Sciences, Guiyang, China" xlink:href="http://grbio.org/institution/guizhou-academy-sciences" xlink:type="simple">IBGAS</named-content>); • 17 ♂♂ and 5 ♀♀ 3J, Xinyang, Nanwan Reservoir (<named-content xmlns:xlink="http://www.w3.org/1999/xlink" content-type="dwc:verbatimCoordinates" xlink:type="simple"><named-content content-type="geo-json" specific-use="{&#34;type&#34;:&#34;Point&#34;,&#34;coordinates&#34;:[114.011800,32.125200]}" id="NCID0ETEAG" xlink:type="simple">32.1252°N, 114.0118°E</named-content></named-content>), 110 m a.s.l., 9.VIII.2023, Xuankong Jiang &amp; Leilei Shi leg., (<named-content xmlns:xlink="http://www.w3.org/1999/xlink" content-type="dwc:institutional_code" xlink:title="Institute of Biology, Guizhou Academy of Sciences, Guiyang, China" xlink:href="http://grbio.org/institution/guizhou-academy-sciences" xlink:type="simple">IBGAS</named-content>). • <bold>Qinghai Province</bold>: 3 ♂♂ and 10 ♀♀, Huangnan Tibetan Autonomous Prefecture, Jianzha County, Zhiyong Di leg., (<named-content xmlns:xlink="http://www.w3.org/1999/xlink" content-type="dwc:institutional_code" xlink:title="Institute of Biology, Guizhou Academy of Sciences, Guiyang, China" xlink:href="http://grbio.org/institution/guizhou-academy-sciences" xlink:type="simple">IBGAS</named-content>). • <bold>Shaanxi Province</bold>: 1 ♂ (20190907029), Mei County, Honghegu National Forest Park (<named-content xmlns:xlink="http://www.w3.org/1999/xlink" content-type="dwc:verbatimCoordinates" xlink:type="simple"><named-content content-type="geo-json" specific-use="{&#34;type&#34;:&#34;Point&#34;,&#34;coordinates&#34;:[107.783600,34.053300]}" id="NCID0EJFAG" xlink:type="simple">34.0533°N, 107.7836°E</named-content></named-content>), 1730 m a.s.l., 7.IX.2019, Chao Jiang leg., (<named-content xmlns:xlink="http://www.w3.org/1999/xlink" content-type="dwc:institutional_code" xlink:title="National Resource Center for Chinese Materia Medica, China Academy of Chinese Medical Sciences, Beijing, China" xlink:href="http://grbio.org/institution/chinese-academy-traditional-medicine" xlink:type="simple">CMMI</named-content>); • 3 ♂♂ and 4 ♀♀ (20200905117, -118, 20230802001, -02), Xi’an, Huyi District, Taiping National Forest Park (<named-content xmlns:xlink="http://www.w3.org/1999/xlink" content-type="dwc:verbatimCoordinates" xlink:type="simple"><named-content content-type="geo-json" specific-use="{&#34;type&#34;:&#34;Point&#34;,&#34;coordinates&#34;:[108.716300,33.995100]}" id="NCID0EWFAG" xlink:type="simple">33.9951°N, 108.7163°E</named-content></named-content>), 540 m a.s.l., 2.VIII.2023, Tianyun Chen &amp;Yuan Xiong leg., (<named-content xmlns:xlink="http://www.w3.org/1999/xlink" content-type="dwc:institutional_code" xlink:title="National Resource Center for Chinese Materia Medica, China Academy of Chinese Medical Sciences, Beijing, China" xlink:href="http://grbio.org/institution/chinese-academy-traditional-medicine" xlink:type="simple">CMMI</named-content>). • <bold>Zhejiang Province</bold>: 3 ♂♂ and 3 ♀♀, Anji County, Longwangshan Scenic Area, 22.VII.2018, Rong Fu leg., (<named-content xmlns:xlink="http://www.w3.org/1999/xlink" content-type="dwc:institutional_code" xlink:title="Institute of Biology, Guizhou Academy of Sciences, Guiyang, China" xlink:href="http://grbio.org/institution/guizhou-academy-sciences" xlink:type="simple">IBGAS</named-content>).</p></tp:treatment-sec><tp:treatment-sec sec-type="diagnosis" id="SECID0EHGAG"><title>Diagnosis.</title><p>Differs from other species of the genus by the following combination of characters: metazonae have two shapes, either as a transverse band or a median oval spot, and also have two color variations, ranging from pale yellow to orange-red; paraterga relatively poorly developed, set lower (mostly at about 1/3 height of segments), caudal corners usually not surpassing rear tergal contours, at most narrowly rounded; ♂ sternal cones present; processes <italic>a</italic> and <italic>b</italic> of gonopod on a broad common stem, neither slender nor long (<xref ref-type="bibr" rid="B16">Golovatch 2009</xref>).</p></tp:treatment-sec><tp:treatment-sec sec-type="description" id="SECID0EVGAG"><title>Description.</title><p>Length ca 26.0–50.0 mm (♂), 27.0–60.0 mm (♀) with 20 segments. Live color variable (Fig. <xref ref-type="fig" rid="F1">1B</xref>). Head, prozonae, anterior part of collum, and metazonae black; posterior part of collum and each metazonite with transverse band or oval spot, pale yellow to orange-red. If the patches not covering ozopores, then the ozopores exhibit the same color of the patches. Telson black with color of tip identical to the patches. Antennae black; legs black to reddish brown (Fig. <xref ref-type="fig" rid="F5">5A–H</xref>).</p><p>Head densely setose. Antennae moderately long (Fig. <xref ref-type="fig" rid="F5">5A</xref>), extending behind body segment 3 when stretched dorsally. Width gradually widened from collum to 5<sup>th</sup> segment, roughly equal in 5<sup>th</sup>–16<sup>th</sup> segments, and tapering from 16<sup>th</sup> to telson.</p><p>Collum of different specimens with one or two transverse rows of setae, one row with 1+1 anterior, two rows with 1+1 at both anterior and intermediate. Caudal corner of collum very broadly rounded, declined ventrad, produced behind rear tergal margin (Fig. <xref ref-type="fig" rid="F5">5A, B</xref>).</p><p>Cuticle shining, prozonae finely shagreened, metaterga finely rugulose (Fig. <xref ref-type="fig" rid="F5">5A, C, F</xref>), surface below paranota finely microgranulate (Fig. <xref ref-type="fig" rid="F5">5B, D</xref>). Postcollum metaterga with one transverse row of setae: 4+4 or 3+3 in anterior (pre-sulcus). Tergal setae long and slender, mostly abraded. Paranota well developed (Fig. <xref ref-type="fig" rid="F5">5A–F</xref>), lying rather high (at upper 1/2 of body), arched. Ozopores evident, lateral, lying in an ovoid groove at about 1/4 in front of posterior edge of metaterga, in segments 5, 7, 9, 10, 12, 13, 15–19. Transverse sulcus usually distinct (Fig. <xref ref-type="fig" rid="F5">5A, C, F</xref>), slightly incomplete on segment 18, complete on metaterga 3–18 (♂), narrow, linear, shallow, reaching bases of paranota, faintly ribbed at bottom. Stricture between pro- and metazonae evident, broad and deep, ribbed at bottom down to base of paranota (Fig. <xref ref-type="fig" rid="F5">5A, B, D, G</xref>). Pleurosternal carinae with a sharp caudal tooth on segments 2–7, thereafter increasingly strongly reduced until 18<sup>th</sup> segment (♂). Epiproct (Fig. <xref ref-type="fig" rid="F5">5G, H</xref>) conical, flattened dorsoventrally, with two small apical papillae; tip subtruncate; pre-apical papillae small, lying close to tip. Hypoproct roundly subtriangular, spinnerets at caudal edge small and well separated (Fig. <xref ref-type="fig" rid="F5">5H</xref>). Sterna densely setose with a long tongue-shaped process on ♂ coxae 4 (Fig. <xref ref-type="fig" rid="F5">5E</xref>). Legs rather long and slender (Fig. <xref ref-type="fig" rid="F5">5A, B, D, G</xref>).</p><fig id="F5" position="float" orientation="portrait"><object-id xmlns:xlink="http://www.w3.org/1999/xlink" content-type="doi" xlink:type="simple">10.3897/zookeys.1231.137769.figure5</object-id><object-id xmlns:xlink="http://www.w3.org/1999/xlink" content-type="arpha" xlink:type="simple">688FB0DE-57EA-52F7-8466-BAF4B8682AED</object-id><label>Figure 5.</label><caption><p><italic><tp:taxon-name><tp:taxon-name-part taxon-name-part-type="genus" reg="Kronopolites">Kronopolites</tp:taxon-name-part><tp:taxon-name-part taxon-name-part-type="species" reg="svenhedini">svenhedini</tp:taxon-name-part></tp:taxon-name></italic> sp. reval <bold>A</bold> anterior part of body, dorsal view <bold>B</bold> anterior part of body, lateral view <bold>C</bold> segments 10 and 11, dorsal view <bold>D</bold> segments 9–11, lateral view <bold>E</bold> sternal cones between coxae 4, ventral view <bold>F–H</bold> posterior part of body, dorsal, lateral and ventral views, respectively. Scale bars: 1 mm.</p></caption><graphic xmlns:xlink="http://www.w3.org/1999/xlink" xlink:href="zookeys-1231-085_article-137769__-g005.jpg" position="float" orientation="portrait" xlink:type="simple" id="oo_1276545.jpg"><uri content-type="original_file" xlink:type="simple">https://binary.pensoft.net/fig/1276545</uri></graphic></fig><p>Coxite of gonopods (Fig. <xref ref-type="fig" rid="F6">6</xref>) thick, pressing inwards on the spermathecal fossa in the prefemur. Prefemur short, with numerous slender setae. Femorite rather stout, with an evident mesal groove and a strong distolateral sulcus demarcating a postfemoral part; the latter well developed, with very prominent bipartite, crescent-shaped, lateral processes: process <italic>a</italic> rather long and broad; process <italic>b</italic> short, broad and pointed. Solenophore in the form of a long, tubular branch. Solenomere flagelliform.</p><fig id="F6" position="float" orientation="portrait"><object-id xmlns:xlink="http://www.w3.org/1999/xlink" content-type="doi" xlink:type="simple">10.3897/zookeys.1231.137769.figure6</object-id><object-id xmlns:xlink="http://www.w3.org/1999/xlink" content-type="arpha" xlink:type="simple">897D10BC-FDDC-5E22-8A6B-0398427F06AA</object-id><label>Figure 6.</label><caption><p><italic><tp:taxon-name><tp:taxon-name-part taxon-name-part-type="genus" reg="Kronopolites">Kronopolites</tp:taxon-name-part><tp:taxon-name-part taxon-name-part-type="species" reg="svenhedini">svenhedini</tp:taxon-name-part></tp:taxon-name></italic> sp. reval, left gonopod <bold>A</bold> ventral view <bold>B</bold> mesal view <bold>C</bold> dorsal view <bold>D</bold> lateral view. sm, solenomere; sph, solenophore; a, b. Scale bar: 1 mm.</p></caption><graphic xmlns:xlink="http://www.w3.org/1999/xlink" xlink:href="zookeys-1231-085_article-137769__-g006.jpg" position="float" orientation="portrait" xlink:type="simple" id="oo_1276546.jpg"><uri content-type="original_file" xlink:type="simple">https://binary.pensoft.net/fig/1276546</uri></graphic></fig></tp:treatment-sec><tp:treatment-sec sec-type="distribution" id="SECID0ENLAG"><title>Distribution.</title><p>China: Chongqing, Qinghai, Gansu, Guizhou, Henan (new record), Shaanxi, Sichuan, Yunnan and Zhejiang (<xref ref-type="bibr" rid="B20">Golovatch 2019</xref>; <xref ref-type="bibr" rid="B12">Chen et al. 2023</xref>).</p></tp:treatment-sec><tp:treatment-sec sec-type="remarks" id="SECID0E2LAG"><title>Remarks.</title><p><xref ref-type="bibr" rid="B40">Verhoeff (1934)</xref> described a new monotypic genus and species, <italic><tp:taxon-name><tp:taxon-name-part taxon-name-part-type="genus" reg="Kansupus">Kansupus</tp:taxon-name-part><tp:taxon-name-part taxon-name-part-type="species" reg="svenhedini">svenhedini</tp:taxon-name-part></tp:taxon-name></italic>, based on specimens from Gansu, China. Later, <xref ref-type="bibr" rid="B5">Attems (1936)</xref> and <xref ref-type="bibr" rid="B24">Hoffman (1962)</xref> synonymized the name with <italic><tp:taxon-name><tp:taxon-name-part taxon-name-part-type="genus" reg="Kronopolites">Kronopolites</tp:taxon-name-part></tp:taxon-name></italic> and <italic><tp:taxon-name><tp:taxon-name-part taxon-name-part-type="genus" reg="Kronopolites">K.</tp:taxon-name-part><tp:taxon-name-part taxon-name-part-type="species" reg="swinhoei">swinhoei</tp:taxon-name-part></tp:taxon-name></italic> respectively, relying on <xref ref-type="bibr" rid="B7">Brölemann’s (1896)</xref> description. However, our research shows that <xref ref-type="bibr" rid="B7">Brölemann (1896)</xref> misidentified this species. Thus, <italic><tp:taxon-name><tp:taxon-name-part taxon-name-part-type="genus" reg="Kansupus">K.</tp:taxon-name-part><tp:taxon-name-part taxon-name-part-type="species" reg="svenhedini">svenhedini</tp:taxon-name-part></tp:taxon-name></italic> sp. reval. should be resurrected. To maintain the stability of the taxonomic name <italic><tp:taxon-name><tp:taxon-name-part taxon-name-part-type="genus" reg="Kronopolites">Kronopolites</tp:taxon-name-part></tp:taxon-name></italic>, the type species of <italic><tp:taxon-name><tp:taxon-name-part taxon-name-part-type="genus" reg="Kronopolites">Kronopolites</tp:taxon-name-part></tp:taxon-name></italic> now fixed (under Article 70.3 of the International Code of Zoological Nomenclature 1999) as <italic><tp:taxon-name><tp:taxon-name-part taxon-name-part-type="genus" reg="Kronopolites">Kronopolites</tp:taxon-name-part><tp:taxon-name-part taxon-name-part-type="species" reg="svenhedini">svenhedini</tp:taxon-name-part></tp:taxon-name></italic> (Verhoeff, 1934), which was misidentified as <italic><tp:taxon-name><tp:taxon-name-part taxon-name-part-type="genus" reg="Kronopolites">Kronopolites</tp:taxon-name-part><tp:taxon-name-part taxon-name-part-type="species" reg="swinhoei">swinhoei</tp:taxon-name-part></tp:taxon-name></italic> (Pocock, 1895) in the original designation by <xref ref-type="bibr" rid="B2">Attems (1914)</xref>. Furthermore, the publications mentioning this species did not state where the type specimen is preserved, rendering the location of its storage unknown (<xref ref-type="bibr" rid="B40">Verhoeff 1934</xref>; <xref ref-type="bibr" rid="B5">Attems 1936</xref>, <xref ref-type="bibr" rid="B6">1937</xref>; <xref ref-type="bibr" rid="B24">Hoffman 1962</xref>; <xref ref-type="bibr" rid="B45">Zhang and Li 1978</xref>; <xref ref-type="bibr" rid="B44">Wang 1996</xref>).</p><fig id="F7" position="float" orientation="portrait"><object-id xmlns:xlink="http://www.w3.org/1999/xlink" content-type="doi" xlink:type="simple">10.3897/zookeys.1231.137769.figure7</object-id><object-id xmlns:xlink="http://www.w3.org/1999/xlink" content-type="arpha" xlink:type="simple">4AFCDC81-2E9D-5AE2-82D0-4C22C444FF89</object-id><label>Figure 7.</label><caption><p>Distribution of <italic><tp:taxon-name><tp:taxon-name-part taxon-name-part-type="genus" reg="Kronopolites">Kronopolites</tp:taxon-name-part><tp:taxon-name-part taxon-name-part-type="species" reg="svenhedini">svenhedini</tp:taxon-name-part></tp:taxon-name></italic> sp. reval. Yellow: literature records; purple: specimens collected in this article. blue: type locality.</p></caption><graphic xmlns:xlink="http://www.w3.org/1999/xlink" xlink:href="zookeys-1231-085_article-137769__-g007.jpg" position="float" orientation="portrait" xlink:type="simple" id="oo_1276547.jpg"><uri content-type="original_file" xlink:type="simple">https://binary.pensoft.net/fig/1276547</uri></graphic></fig><p><italic><tp:taxon-name><tp:taxon-name-part taxon-name-part-type="genus" reg="Kronopolites">Kronopolites</tp:taxon-name-part><tp:taxon-name-part taxon-name-part-type="species" reg="svenhedini">svenhedini</tp:taxon-name-part></tp:taxon-name></italic> (Verhoeff, 1934) sp. reval. is widely distributed in China, with the westernmost occurrence in Qinghai, the easternmost in Zhejiang, the southernmost in Yunnan and the northernmost in Gansu. It shows variation in color, body size, and subtle differences in gonopod shape among different populations (<xref ref-type="bibr" rid="B17">Golovatch 2013</xref>). These differences may be attributed to geographic isolation or varying habitats, suggesting the potential presence of cryptic species. This hypothesis could be explored in future research using molecular methods.</p></tp:treatment-sec><tp:treatment-sec><!--Section generated to contain objects referenced in tp:taxon-treatment.--><fig id="F1" position="float" orientation="portrait"><object-id xmlns:xlink="http://www.w3.org/1999/xlink" content-type="doi" xlink:type="simple">10.3897/zookeys.1231.137769.figure1</object-id><object-id xmlns:xlink="http://www.w3.org/1999/xlink" content-type="arpha" xlink:type="simple">8643BAE4-DC47-5D95-BA43-096BA7B1B19D</object-id><label>Figure 1.</label><caption><p>Live specimens <bold>A</bold><italic><tp:taxon-name><tp:taxon-name-part taxon-name-part-type="genus" reg="Nedyopus">Nedyopus</tp:taxon-name-part><tp:taxon-name-part taxon-name-part-type="species" reg="swinhoei">swinhoei</tp:taxon-name-part></tp:taxon-name></italic> (Pocock, 1895) comb. nov. from Zhifu Island, Shandong, China <bold>B</bold><italic><tp:taxon-name><tp:taxon-name-part taxon-name-part-type="genus" reg="Kronopolites">Kronopolites</tp:taxon-name-part><tp:taxon-name-part taxon-name-part-type="species" reg="svenhedini">svenhedini</tp:taxon-name-part></tp:taxon-name></italic> (Verhoeff, 1934) sp. reval. from Xinyang, Henan, China. Not to scale. Photographs by Xuankong Jiang.</p></caption><graphic xmlns:xlink="http://www.w3.org/1999/xlink" xlink:href="zookeys-1231-085_article-137769__-g001.jpg" position="float" orientation="portrait" xlink:type="simple" id="oo_1276541.jpg"><uri content-type="original_file" xlink:type="simple">https://binary.pensoft.net/fig/1276541</uri></graphic></fig></tp:treatment-sec><ref-list><ref id="B7"><mixed-citation xmlns:xlink="http://www.w3.org/1999/xlink" xlink:type="simple"><person-group><name name-style="western"><surname>Brölemann</surname><given-names>HW</given-names></name></person-group> (<year>1896</year>) <article-title>Sur quelques myriapodes de Chine.</article-title><source>Mémoires de la Société zoologiquede France</source><volume>9</volume>: <fpage>349</fpage>–<lpage>362</lpage>.</mixed-citation></ref><ref id="B1"><mixed-citation xmlns:xlink="http://www.w3.org/1999/xlink" xlink:type="simple"><person-group><name name-style="western"><surname>Attems</surname><given-names>C</given-names></name></person-group> (<year>1898</year>) <article-title>System der Polydesmiden I. Theil. Denkschriften der Mathematisch-Naturwissenschaftlichen Class der Kaiserlichen Akademie der Wissenschaften.</article-title><source>Classe</source><volume>67</volume>: <fpage>221</fpage>–<lpage>482</lpage>.</mixed-citation></ref><ref id="B24"><mixed-citation xmlns:xlink="http://www.w3.org/1999/xlink" xlink:type="simple"><person-group><name name-style="western"><surname>Hoffman</surname><given-names>RL</given-names></name></person-group> (<year>1962</year>) A contribution to the knowledge of Asiatic Strongylosomoid diplopoda (<tp:taxon-name><tp:taxon-name-part taxon-name-part-type="order">Polydesmida</tp:taxon-name-part></tp:taxon-name>: <tp:taxon-name><tp:taxon-name-part taxon-name-part-type="family">Strongylosomatidae</tp:taxon-name-part></tp:taxon-name>). Annals and Magazine of Natural History Series, Series 13 5(58): 577–593. <ext-link xlink:href="10.1080/00222936208651289" ext-link-type="doi" xlink:type="simple">https://doi.org/10.1080/00222936208651289</ext-link></mixed-citation></ref><ref id="B2"><mixed-citation xmlns:xlink="http://www.w3.org/1999/xlink" xlink:type="simple"><person-group><name name-style="western"><surname>Attems</surname><given-names>C</given-names></name></person-group> (<year>1914</year>) Die indo-australischen Myriapoden. Archiv für Naturgeschichte Berlin 80A: 1–398.</mixed-citation></ref><ref id="B5"><mixed-citation xmlns:xlink="http://www.w3.org/1999/xlink" xlink:type="simple"><person-group><name name-style="western"><surname>Attems</surname><given-names>C</given-names></name></person-group> (<year>1936</year>) <article-title><tp:taxon-name><tp:taxon-name-part taxon-name-part-type="class">Diplopoda</tp:taxon-name-part></tp:taxon-name> of India.</article-title><source>Memoirs of the Indian Museum</source><volume>11</volume>(<issue>4</issue>): <fpage>133</fpage>–<lpage>353</lpage>.</mixed-citation></ref><ref id="B6"><mixed-citation xmlns:xlink="http://www.w3.org/1999/xlink" xlink:type="simple"><person-group><name name-style="western"><surname>Attems</surname><given-names>C</given-names></name></person-group> (<year>1937</year>) <article-title><tp:taxon-name><tp:taxon-name-part taxon-name-part-type="subphylum">Myriapoda</tp:taxon-name-part></tp:taxon-name> 3. <tp:taxon-name><tp:taxon-name-part taxon-name-part-type="superfamily">Polydesmoidea</tp:taxon-name-part></tp:taxon-name> I. Fam. <tp:taxon-name><tp:taxon-name-part taxon-name-part-type="family">Strongylosomidae</tp:taxon-name-part></tp:taxon-name>.</article-title><source>Das Tierreich</source><volume>68</volume>: <fpage>1</fpage>–<lpage>300</lpage>. <ext-link xlink:href="10.1515/9783111567099" ext-link-type="doi" xlink:type="simple">https://doi.org/10.1515/9783111567099</ext-link></mixed-citation></ref><ref id="B9"><mixed-citation xmlns:xlink="http://www.w3.org/1999/xlink" xlink:type="simple"><person-group><name name-style="western"><surname>Chamberlin</surname><given-names>RV</given-names></name><name name-style="western"><surname>Wang</surname><given-names>YM</given-names></name></person-group> (<year>1953</year>) <article-title>Records of millipeds (<tp:taxon-name><tp:taxon-name-part taxon-name-part-type="class">Diplopoda</tp:taxon-name-part></tp:taxon-name>) from Japan and other Oriental areas, with descriptions of new genera and species.</article-title><source>American Museum Novitates</source><volume>1621</volume>: <fpage>1</fpage>–<lpage>13</lpage>.</mixed-citation></ref><ref id="B14"><mixed-citation xmlns:xlink="http://www.w3.org/1999/xlink" xlink:type="simple"><person-group><name name-style="western"><surname>Golovatch</surname><given-names>SI</given-names></name></person-group> (<year>1978</year>) <article-title>Some east Asian millipedes (<tp:taxon-name><tp:taxon-name-part taxon-name-part-type="class">Diplopoda</tp:taxon-name-part></tp:taxon-name>) in the collection of the Zoological Institute, USSR Academy of Science.</article-title><source>Entomologeskoe Obozrenie</source><volume>57</volume>: <fpage>677</fpage>–<lpage>681</lpage>.</mixed-citation></ref><ref id="B15"><mixed-citation xmlns:xlink="http://www.w3.org/1999/xlink" xlink:type="simple"><person-group><name name-style="western"><surname>Golovatch</surname><given-names>SI</given-names></name></person-group> (<year>1982</year>) <article-title>Two <tp:taxon-name><tp:taxon-name-part taxon-name-part-type="family">Paradoxosomatidae</tp:taxon-name-part></tp:taxon-name> from the Kashmir Himalayas (<tp:taxon-name><tp:taxon-name-part taxon-name-part-type="class">Diplopoda</tp:taxon-name-part></tp:taxon-name>).</article-title><source>Senckenbergiana Biologica</source><volume>63</volume>(<issue>3–4</issue>): <fpage>297</fpage>–<lpage>302</lpage>.</mixed-citation></ref><ref id="B44"><mixed-citation xmlns:xlink="http://www.w3.org/1999/xlink" xlink:type="simple"><person-group><name name-style="western"><surname>Wang</surname><given-names>D</given-names></name></person-group> (<year>1996</year>) Review and perspective of study on myriapodology of China. Acta Myriapodologica, 81–99.</mixed-citation></ref><ref id="B13"><mixed-citation xmlns:xlink="http://www.w3.org/1999/xlink" xlink:type="simple"><person-group><name name-style="western"><surname>Geoffroy</surname><given-names>JJ</given-names></name><name name-style="western"><surname>Golovatch</surname><given-names>SI</given-names></name></person-group> (<year>2004</year>) <article-title>Some polydesmidan millipedes from caves in southern China (<tp:taxon-name><tp:taxon-name-part taxon-name-part-type="class">Diplopoda</tp:taxon-name-part></tp:taxon-name>: <tp:taxon-name><tp:taxon-name-part taxon-name-part-type="order">Polydesmida</tp:taxon-name-part></tp:taxon-name>), with descriptions of four new species.</article-title><source><tp:taxon-name><tp:taxon-name-part taxon-name-part-type="phylum">Arthropoda</tp:taxon-name-part></tp:taxon-name> Selecta</source><volume>13</volume>(<issue>1–2</issue>): <fpage>19</fpage>–<lpage>28</lpage>.</mixed-citation></ref><ref id="B30"><mixed-citation xmlns:xlink="http://www.w3.org/1999/xlink" xlink:type="simple"><person-group><name name-style="western"><surname>Korsós</surname><given-names>Z</given-names></name></person-group> (<year>2004</year>) <article-title>Checklist and bibliography of millipedes (<tp:taxon-name><tp:taxon-name-part taxon-name-part-type="class">Diplopoda</tp:taxon-name-part></tp:taxon-name>) of Taiwan.</article-title><source>Collection and Research</source><volume>17</volume>: <fpage>11</fpage>–<lpage>32</lpage>.</mixed-citation></ref><ref id="B10"><mixed-citation xmlns:xlink="http://www.w3.org/1999/xlink" xlink:type="simple"><person-group><name name-style="western"><surname>Chen</surname><given-names>CC</given-names></name><name name-style="western"><surname>Golovatch</surname><given-names>SI</given-names></name><name name-style="western"><surname>Chang</surname><given-names>HW</given-names></name></person-group> (<year>2006a</year>) <article-title>The millipede tribe <tp:taxon-name><tp:taxon-name-part taxon-name-part-type="tribe">Sulciferini</tp:taxon-name-part></tp:taxon-name> in Taiwan (<tp:taxon-name><tp:taxon-name-part taxon-name-part-type="class">Diplopoda</tp:taxon-name-part></tp:taxon-name>: <tp:taxon-name><tp:taxon-name-part taxon-name-part-type="order">Polydesmida</tp:taxon-name-part></tp:taxon-name>: <tp:taxon-name><tp:taxon-name-part taxon-name-part-type="family">Paradoxosomatidae</tp:taxon-name-part></tp:taxon-name>).</article-title> In: <person-group><name name-style="western"><surname>Meidell</surname><given-names>N</given-names></name><name name-style="western"><surname>Hansen</surname><given-names>LO</given-names></name><name name-style="western"><surname>Sømme</surname><given-names>L</given-names></name></person-group> (<role>Eds</role>) <issue-title>Proceedings of the 13th International Congress of Myriapodology, Bergen, Norway, 15–29 July 2005.</issue-title><source>Norwegian Journal of Entomology 53(2)</source>, <fpage>249</fpage>–<lpage>270</lpage>.</mixed-citation></ref><ref id="B16"><mixed-citation xmlns:xlink="http://www.w3.org/1999/xlink" xlink:type="simple"><person-group><name name-style="western"><surname>Golovatch</surname><given-names>SI</given-names></name></person-group> (<year>2009</year>) <article-title>On several new or poorly-known Oriental <tp:taxon-name><tp:taxon-name-part taxon-name-part-type="family">Paradoxosomatidae</tp:taxon-name-part></tp:taxon-name> (<tp:taxon-name><tp:taxon-name-part taxon-name-part-type="class">Diplopoda</tp:taxon-name-part></tp:taxon-name>: <tp:taxon-name><tp:taxon-name-part taxon-name-part-type="order">Polydesmida</tp:taxon-name-part></tp:taxon-name>), IX.</article-title><source><tp:taxon-name><tp:taxon-name-part taxon-name-part-type="phylum">Arthropoda</tp:taxon-name-part></tp:taxon-name> Selecta</source><volume>18</volume>(<issue>3–4</issue>): <fpage>119</fpage>–<lpage>124</lpage>.</mixed-citation></ref><ref id="B17"><mixed-citation xmlns:xlink="http://www.w3.org/1999/xlink" xlink:type="simple"><person-group><name name-style="western"><surname>Golovatch</surname><given-names>SI</given-names></name></person-group> (<year>2013</year>) <article-title>On several new or poorly-known oriental <tp:taxon-name><tp:taxon-name-part taxon-name-part-type="family">paradoxosomatidae</tp:taxon-name-part></tp:taxon-name> (<tp:taxon-name><tp:taxon-name-part taxon-name-part-type="class">Diplopoda</tp:taxon-name-part></tp:taxon-name>: Polyclesmicla), XIII.</article-title><source><tp:taxon-name><tp:taxon-name-part taxon-name-part-type="phylum">Arthropoda</tp:taxon-name-part></tp:taxon-name> Selecta</source><volume>22</volume>(<issue>1</issue>): <fpage>1</fpage>–<lpage>31</lpage>. <ext-link xlink:href="10.15298/arthsel.22.1.01" ext-link-type="doi" xlink:type="simple">https://doi.org/10.15298/arthsel.22.1.01</ext-link></mixed-citation></ref><ref id="B34"><mixed-citation xmlns:xlink="http://www.w3.org/1999/xlink" xlink:type="simple"><person-group><name name-style="western"><surname>Nguyen</surname><given-names>AD</given-names></name><name name-style="western"><surname>Sierwald</surname><given-names>P</given-names></name></person-group> (<year>2013</year>) <article-title>A worldwide catalog of the family <tp:taxon-name><tp:taxon-name-part taxon-name-part-type="family">Paradoxosomatidae</tp:taxon-name-part></tp:taxon-name> Daday, 1889 (<tp:taxon-name><tp:taxon-name-part taxon-name-part-type="class">Diplopoda</tp:taxon-name-part></tp:taxon-name>: <tp:taxon-name><tp:taxon-name-part taxon-name-part-type="order">Polydesmida</tp:taxon-name-part></tp:taxon-name>).</article-title><source>Check List</source><volume>9</volume>(<issue>6</issue>): <fpage>1132</fpage>–<lpage>1353</lpage>. <ext-link xlink:href="10.15560/9.6.1132" ext-link-type="doi" xlink:type="simple">https://doi.org/10.15560/9.6.1132</ext-link></mixed-citation></ref><ref id="B31"><mixed-citation xmlns:xlink="http://www.w3.org/1999/xlink" xlink:type="simple"><person-group><name name-style="western"><surname>Likhitrakarn</surname><given-names>N</given-names></name><name name-style="western"><surname>Golovatch</surname><given-names>SI</given-names></name><name name-style="western"><surname>Panha</surname><given-names>S</given-names></name></person-group> (<year>2015</year>) Review of the millipede genus <italic><tp:taxon-name><tp:taxon-name-part taxon-name-part-type="genus">Kronopolites</tp:taxon-name-part></tp:taxon-name></italic> Attems, 1914 (<tp:taxon-name><tp:taxon-name-part taxon-name-part-type="class">Diplopoda</tp:taxon-name-part></tp:taxon-name>, <tp:taxon-name><tp:taxon-name-part taxon-name-part-type="order">Polydesmida</tp:taxon-name-part></tp:taxon-name>, <tp:taxon-name><tp:taxon-name-part taxon-name-part-type="family">Paradoxosomatidae</tp:taxon-name-part></tp:taxon-name>), with the description of a new species from Laos. ZooKeys (472): 27–41. <ext-link xlink:href="10.3897/zookeys.472.9001" ext-link-type="doi" xlink:type="simple">https://doi.org/10.3897/zookeys.472.9001</ext-link></mixed-citation></ref><ref id="B19"><mixed-citation xmlns:xlink="http://www.w3.org/1999/xlink" xlink:type="simple"><person-group><name name-style="western"><surname>Golovatch</surname><given-names>SI</given-names></name></person-group> (<year>2016</year>) <article-title>On several new or poorly-known Oriental <tp:taxon-name><tp:taxon-name-part taxon-name-part-type="family">Paradoxosomatidae</tp:taxon-name-part></tp:taxon-name> (<tp:taxon-name><tp:taxon-name-part taxon-name-part-type="class">Diplopoda</tp:taxon-name-part></tp:taxon-name>: <tp:taxon-name><tp:taxon-name-part taxon-name-part-type="order">Polydesmida</tp:taxon-name-part></tp:taxon-name>), XVIII.</article-title><source><tp:taxon-name><tp:taxon-name-part taxon-name-part-type="phylum">Arthropoda</tp:taxon-name-part></tp:taxon-name> Selecta</source><volume>25</volume>(<issue>1</issue>): <fpage>1</fpage>–<lpage>18</lpage>. <ext-link xlink:href="10.15298/arthsel.25.1.01" ext-link-type="doi" xlink:type="simple">https://doi.org/10.15298/arthsel.25.1.01</ext-link></mixed-citation></ref><ref id="B22"><mixed-citation xmlns:xlink="http://www.w3.org/1999/xlink" xlink:type="simple"><person-group><name name-style="western"><surname>Golovatch</surname><given-names>SI</given-names></name><name name-style="western"><surname>Liu</surname><given-names>W</given-names></name></person-group> (<year>2020</year>) <article-title>Diversity, distribution patterns, and faunogenesis of the millipedes (<tp:taxon-name><tp:taxon-name-part taxon-name-part-type="class">Diplopoda</tp:taxon-name-part></tp:taxon-name>) of mainland China.</article-title><source>ZooKeys</source><volume>930</volume>: <fpage>153</fpage>–<lpage>198</lpage>. <ext-link xlink:href="10.3897/zookeys.930.47513" ext-link-type="doi" xlink:type="simple">https://doi.org/10.3897/zookeys.930.47513</ext-link></mixed-citation></ref><ref id="B23"><mixed-citation xmlns:xlink="http://www.w3.org/1999/xlink" xlink:type="simple"><person-group><name name-style="western"><surname>Golovatch</surname><given-names>SI</given-names></name><name name-style="western"><surname>Semenyuk</surname><given-names>II</given-names></name></person-group> (<year>2021</year>) <article-title>On several new or poorly-known Oriental <tp:taxon-name><tp:taxon-name-part taxon-name-part-type="family">Paradoxosomatidae</tp:taxon-name-part></tp:taxon-name> (<tp:taxon-name><tp:taxon-name-part taxon-name-part-type="class">Diplopoda</tp:taxon-name-part></tp:taxon-name>: <tp:taxon-name><tp:taxon-name-part taxon-name-part-type="order">Polydesmida</tp:taxon-name-part></tp:taxon-name>), XXX.</article-title><source><tp:taxon-name><tp:taxon-name-part taxon-name-part-type="phylum">Arthropoda</tp:taxon-name-part></tp:taxon-name> Selecta</source><volume>30</volume>(<issue>4</issue>): <fpage>473</fpage>–<lpage>496</lpage>. <ext-link xlink:href="10.15298/arthsel.30.4.04" ext-link-type="doi" xlink:type="simple">https://doi.org/10.15298/arthsel.30.4.04</ext-link></mixed-citation></ref><ref id="B45"><mixed-citation xmlns:xlink="http://www.w3.org/1999/xlink" xlink:type="simple"><person-group><name name-style="western"><surname>Zhang</surname><given-names>CZ</given-names></name><name name-style="western"><surname>Li</surname><given-names>ZY</given-names></name></person-group> (<year>1978</year>) <article-title>On medical <italic><tp:taxon-name><tp:taxon-name-part taxon-name-part-type="genus">Kronotpolites</tp:taxon-name-part><tp:taxon-name-part taxon-name-part-type="species">svenhedini</tp:taxon-name-part></tp:taxon-name></italic> (Verhoeff) (<tp:taxon-name><tp:taxon-name-part taxon-name-part-type="class">Diplopoda</tp:taxon-name-part></tp:taxon-name>: <tp:taxon-name><tp:taxon-name-part taxon-name-part-type="family">Paradoxosomatidae</tp:taxon-name-part></tp:taxon-name>).</article-title><source>Chinese Journal of Zoology</source><volume>3</volume>: <fpage>12</fpage>–<lpage>13</lpage>. [in Chinese]</mixed-citation></ref><ref id="B20"><mixed-citation xmlns:xlink="http://www.w3.org/1999/xlink" xlink:type="simple"><person-group><name name-style="western"><surname>Golovatch</surname><given-names>SI</given-names></name></person-group> (<year>2019</year>) <article-title>On several new or poorly-known Oriental <tp:taxon-name><tp:taxon-name-part taxon-name-part-type="family">Paradoxosomatidae</tp:taxon-name-part></tp:taxon-name> (<tp:taxon-name><tp:taxon-name-part taxon-name-part-type="class">Diplopoda</tp:taxon-name-part></tp:taxon-name>: <tp:taxon-name><tp:taxon-name-part taxon-name-part-type="order">Polydesmida</tp:taxon-name-part></tp:taxon-name>), XXVI.</article-title><source><tp:taxon-name><tp:taxon-name-part taxon-name-part-type="phylum">Arthropoda</tp:taxon-name-part></tp:taxon-name> Selecta</source><volume>28</volume>(<issue>3</issue>): <fpage>347</fpage>–<lpage>367</lpage>. <ext-link xlink:href="10.15298/arthsel.28.3.01" ext-link-type="doi" xlink:type="simple">https://doi.org/10.15298/arthsel.28.3.01</ext-link></mixed-citation></ref><ref id="B12"><mixed-citation xmlns:xlink="http://www.w3.org/1999/xlink" xlink:type="simple"><person-group><name name-style="western"><surname>Chen</surname><given-names>HM</given-names></name><name name-style="western"><surname>Zheng</surname><given-names>CB</given-names></name><name name-style="western"><surname>Jiang</surname><given-names>XK</given-names></name></person-group> (<year>2023</year>) <article-title>The millipedes (<tp:taxon-name><tp:taxon-name-part taxon-name-part-type="class">Diplopoda</tp:taxon-name-part></tp:taxon-name>) in Yintiaoling National Natural Reserve, southwest China.</article-title><source>Zootaxa</source><volume>5257</volume>(<issue>1</issue>): <fpage>49</fpage>–<lpage>81</lpage>. <ext-link xlink:href="10.11646/zootaxa.5257.1.6" ext-link-type="doi" xlink:type="simple">https://doi.org/10.11646/zootaxa.5257.1.6</ext-link></mixed-citation></ref><ref id="B40"><mixed-citation xmlns:xlink="http://www.w3.org/1999/xlink" xlink:type="simple"><person-group><name name-style="western"><surname>Verhoeff</surname><given-names>KW</given-names></name></person-group> (<year>1934</year>) Schwedisch-chinesische wissenschaftliche Expedition nach den nordwestli Geoffroy Provinzen Chinas unter Leitung von Dr. Sven Hedin und Prof. Sü Ping-Chang. <tp:taxon-name><tp:taxon-name-part taxon-name-part-type="subphylum">Myriapoda</tp:taxon-name-part></tp:taxon-name> gesammelt vom schwedischen Arzt der Expedition Dr. David Hummel 1927–1930. Arkif för Zoologi 26A (10): 1–41.</mixed-citation></ref></ref-list></tp:taxon-treatment>
